# Supplementary material for: Wave-like Robotic Locomotion between Highly Flexible Surfaces and Comparison to Worm Robot Locomotion
Source: Biomimetics (Basel). 2023 Sep 7;8(5):416. doi: 10.3390/biomimetics8050416 (PMC10526330; doi:10.3390/biomimetics8050416)
Supplement: Supplementary file 1 [file biomimetics-08-00416-s001.zip]

Archive with 1 entries (1 files):
- biomimetics-2561099-supplementary.mp4
